# Supplementary material for: Genome-wide association mapping of bruchid resistance loci in soybean
Source: PLoS One. 2025 Jan 10;20(1):e0292481. doi: 10.1371/journal.pone.0292481 (PMC11723639; doi:10.1371/journal.pone.0292481)
Supplement: S1 Table — (TXT) [file pone.0292481.s001.txt]

<Phenotype>	Name	Origin	Response
Gen_88	BSPS 48A-28	Uganda	MR
Gen_100	Bulindi 75B	Uganda	MR
Gen_66	Kuntz	USA	MR
Gen_38	Maksoy 2N	Uganda	MR
Gen_87	Maksoy 3N	Uganda	MR
Gen_22	Nam II	Uganda	MR
Gen_4	Namsoy 4M	Uganda	MR
Gen_52	NGDT 1.13-4	Uganda	MR
Gen_82	NGDT 4.11-4	Uganda	MR
Gen_80	NGDT 8.11-11B	Uganda	MR
Gen_81	NGDT 8.11-4	Uganda	MR
Gen_67	NII X GC 11.3	Uganda	MR
Gen_77	NII X GC 13.2	Uganda	MR
Gen_94	NII X GC 32.6	Uganda	MR
Gen_89	NII X GC 35.3	Uganda	MR
Gen_79	NII X GC 4.8	Uganda	MR
Gen_83	NII X GC 43.1	Uganda	MR
Gen_95	NII X GC 43.2	Uganda	MR
Gen_98	NII X GC 44.2	Uganda	MR
Gen_18	Roan	SeedCo	MR
Gen_26	Saxon	SeedCo	MR
Gen_53	Sentinel	SeedCo	MR
Gen_42	Sequel	SeedCo	MR
Gen_21	Siesta	SeedCo	MR
Gen_37	Signal	SeedCo	MR
Gen_27	Soprano	SeedCo	MR
Gen_11	AVRDC GC00138-29	AVRDC	MR
Gen_25	Maksoy 5N	Uganda	MR
Gen_20	AGS 292	AVRDC	MR
Gen_2	AVRDC G10427	AVRDC	MR
Gen_73	Maksoy 4N	Uganda	R
Gen_16	Sline 3.16	Japan	R
Gen_19	Sline 7.11	Japan	R
Gen_58	AGS 329	AVRDC	R
Gen_32	AGS 338	AVRDC	R
Gen_47	AVRDC G2843B	AVRDC	R
Gen_35	AVRDC G28908	AVRDC	R
Gen_46	AVRDC G4890-21-13-13	AVRDC	R
Gen_9	AVRDC G7956	AVRDC	R
Gen_17	AVRDC GC84051-31-1	AVRDC	R
Gen_36	AVRDC SRE-B-11-13	AVRDC	R
Gen_86	BSPS 48A-26	Uganda	R
Gen_76	BSPS 48A-27-1	Uganda	R
Gen_8	Bulindi 12	Uganda	R
Gen_43	Bulindi 16A	Uganda	R
Gen_55	Bulindi 26	Uganda	R
Gen_99	Bulindi 7.2B	Uganda	R
Gen_63	Bulindi 72-2	Uganda	R
Gen_7	Bulindi SRB 18	Uganda	R
Gen_14	Duiker	SeedCo	R
Gen_65	G39	USA	R
Gen_45	G42	USA	R
Gen_48	G7955	USA	R
Gen_34	Gazelle	SeedCo	R
Gen_10	Maksoy 1N	IITA-Nigeria	R
Gen_13	AVRDC 7955	AVRDC	R
Gen_6	MNG 12.4	Uganda	R
Gen_41	NG 14.1-21	Uganda	R
Gen_68	NGDT 2.15-7	Uganda	R
Gen_71	NGDT 3.14-1	Uganda	R
Gen_54	NGDT 4.11-3	Uganda	R
Gen_90	NGDT 8.11-19	Uganda	R
Gen_75	NII X GC 17.3	Uganda	R
Gen_91	NII X GC 20.3	Uganda	R
Gen_84	NII X GC 28.2B	Uganda	R
Gen_72	NII X GC 30B	Uganda	R
Gen_78	NII X GC 7.2	Uganda	R
Gen_64	Saga	SeedCo	R
Gen_5	Santa	SeedCo	R
Gen_70	Sline 12.7	Japan	R
Gen_56	Sline 13.2A	Japan	R
Gen_60	Sline 16.2	Japan	R
Gen_62	Sline 3.16	Japan	R
Gen_51	Sline 4.21	Japan	R
Gen_12	Sline 6.22	Japan	R
Gen_24	Sline 7.11	Japan	R
Gen_44	Sline 9.2	Japan	R
Gen_39	Squire	SeedCo	R
Gen_31	Status	SeedCo	R
Gen_30	UG 5	Uganda	R
Gen_3	BSPS 48A-02A	Uganda	S
Gen_92	BSPS 48A-25	Uganda	S
Gen_97	BSPS 48A-3B	Uganda	S
Gen_85	BSPS 48A-5	Uganda	S
Gen_74	BSPS 48A-8	Uganda	S
Gen_33	Bulindi 81-1A	Uganda	S
Gen_28	G104270	USA	S
Gen_15	G16	USA	S
Gen_61	G32B	USA	S
Gen_40	Kab 1	Uganda	S
Gen_49	K-Local	Uganda	S
Gen_50	Maksoy 4N	Uganda	S
Gen_93	MNG11.2	Uganda	S
Gen_29	Namsoy 3	Uganda	S
Gen_59	NG 14.1-16	Uganda	S
Gen_96	NII X GC 11.2	Uganda	S
Gen_23	Sline 1.19	Japan	S
Gen_1	Sline 3.17	Japan	S
Gen_57	Sline 3.7	Japan	S
Gen_69	Sline 5.18	Japan	S
