# Supplementary material for: Genome-wide association mapping of bruchid resistance loci in soybean
Source: PLoS One. 2025 Jan 10;20(1):e0292481. doi: 10.1371/journal.pone.0292481 (PMC11723639; doi:10.1371/journal.pone.0292481)
Supplement: S2 Table — (TXT) [file pone.0292481.s002.txt]

<PCA>
<ID>	PC1	PC2	PC3	PC4	PC5
Gen_1	4.207811	-6.359005	7.4438987	2.073363	22.431355
Gen_77	25.57362	8.556589	5.5297008	0.3412587	0.009310832
Gen_85	-11.950125	19.917795	-7.4991727	5.689845	1.049766
Gen_93	-24.70871	14.582673	-3.4875584	8.83706	5.4441814
Gen_9	-2.701706	10.035474	-2.0298202	0.6508143	-0.8682804
Gen_17	3.9326668	12.083663	-3.258731	0.4830337	-4.671699
Gen_25	25.871637	12.178432	-7.914678	-2.1059031	-5.054344
Gen_34	-20.045717	-6.990599	7.9005666	-13.720098	-12.724955
Gen_42	-2.8718112	-8.989974	4.124413	-10.468234	0.7568351
Gen_51	4.4713764	-4.768785	8.430144	-9.013468	-0.61722845
Gen_60	0.8614163	-13.3166065	-3.5767572	1.1768733	14.5553665
Gen_69	2.5749805	-30.460733	-28.047693	10.066038	-3.9683022
Gen_2	-0.916382	-3.1786666	1.6205482	-4.4728994	17.008583
Gen_78	27.700188	7.7198043	5.5178566	0.23613907	-3.6130686
Gen_86	25.540054	7.2506804	3.3203506	1.0370413	-2.3194053
Gen_94	25.563892	13.13058	-7.5761385	-1.4638671	-5.535713
Gen_10	-13.480584	16.961391	-1.32231	14.155088	16.248241
Gen_18	-11.545423	-9.887148	6.943504	-12.202184	-5.0121818
Gen_26	-13.480779	-8.847658	7.6913843	-16.03221	-9.225246
Gen_35	-7.5899916	-1.3199087	5.2097616	-1.1264812	6.585402
Gen_44	-7.766752	-1.6287776	3.0991826	2.3100276	8.090652
Gen_52	-22.878904	12.230293	-1.5083674	8.394613	5.9474626
Gen_61	1.8297112	-7.8282294	3.5209146	-4.5964403	14.020413
Gen_70	4.4475536	-4.851174	8.447324	-9.022342	-0.5135296
Gen_3	-8.769235	18.025757	-12.704572	4.0019493	-1.4546864
Gen_79	15.167772	-15.761504	-15.390586	5.731811	-9.064116
Gen_87	-8.083152	18.239883	-7.2953124	9.483386	5.1777368
Gen_95	25.677935	7.025099	3.1706758	0.89888775	-2.216809
Gen_11	26.093727	1.5055784	3.4945476	-4.3189383	-11.911014
Gen_19	5.7380023	-8.830991	4.3232126	0.10626493	24.360592
Gen_27	-10.664979	-11.504914	6.791913	-13.511748	-6.535284
Gen_36	0.15838765	4.703149	0.63097537	2.317142	5.0920157
Gen_45	-1.4630839	-6.020176	3.9432967	1.5913943	6.229538
Gen_53	-5.3644953	-9.314229	3.5963705	-11.099854	-8.317533
Gen_62	23.63536	6.42397	3.2701151	-3.1522622	-3.5612617
Gen_71	2.2392738	-30.102442	-28.055613	9.901144	-4.280595
Gen_4	2.3755054	5.2804737	0.83135647	3.4137015	6.0977173
Gen_80	-26.544819	6.966408	3.0970325	0.7482381	-6.540901
Gen_88	-10.886353	20.52609	-13.818576	3.3418	-3.498011
Gen_96	26.139078	8.7376795	1.4843551	-2.01824	-5.4927983
Gen_12	2.4141488	-29.913921	-28.18504	9.917614	-4.2191772
Gen_20	-1.3856562	-10.842907	7.7153807	-6.5887446	-1.2119987
Gen_28	0.48206368	-1.1487442	2.4562774	2.2125747	8.683
Gen_37	-9.678787	-12.327277	6.6018276	-14.950811	-6.5269833
Gen_46	-0.21341291	-5.758828	7.387476	-1.8969513	2.445759
Gen_54	-26.349792	12.176277	-4.2560964	5.5250034	3.0678277
Gen_64	-12.854983	-9.936479	8.85556	-11.835656	-6.853858
Gen_72	24.641256	5.502085	2.7411954	-0.7640251	0.63981533
Gen_5	-15.528906	-10.184958	7.443448	-13.705021	-7.6142125
Gen_81	-29.629097	7.25251	4.264915	3.7430146	-3.8633435
Gen_89	27.784645	5.06064	4.47317	-2.6958375	-6.142755
Gen_97	-11.647571	16.742619	-11.052692	4.158577	-5.542658
Gen_13	-1.4523069	19.222809	-14.289107	1.9657279	-5.720936
Gen_21	-10.963831	-9.149658	5.3822007	-12.09188	-6.545031
Gen_29	2.107236	-30.294477	-27.58544	9.41964	-4.1593795
Gen_38	-26.040085	3.136572	4.858144	-1.2966485	-6.0131907
Gen_47	2.1055086	-9.414646	4.720573	-4.268255	5.8639297
Gen_56	2.5028088	-0.45189977	8.801952	1.7510544	15.3745165
Gen_65	0.6787806	-9.931163	0.8150092	-3.3379257	10.696774
Gen_73	-10.734433	20.681	-13.849757	3.4626205	-3.388992
Gen_6	-20.83141	12.565287	-2.608304	2.3778515	3.0241203
Gen_82	-24.204292	6.0110965	1.0834546	1.174726	-3.9748695
Gen_90	-29.798496	6.9126167	4.482182	3.4069266	-4.907405
Gen_98	25.779392	9.692882	-0.72158533	-1.7857887	-5.706309
Gen_14	-27.072502	-2.596721	4.308559	-8.452234	-14.608795
Gen_22	21.038431	10.703046	1.3774325	1.5450374	7.5688405
Gen_30	2.3198721	-29.850817	-28.327473	9.912868	-4.3956003
Gen_39	-12.052793	-11.55241	6.358909	-10.179564	-2.8482304
Gen_48	-2.373394	-3.37975	1.4484652	-4.0533147	16.698032
Gen_57	1.2560229	-13.239573	-3.435363	0.95830923	14.722298
Gen_66	-2.147735	-12.352865	7.4122114	-10.164866	-0.38861614
Gen_74	-10.648087	16.179312	-11.485537	3.1959295	-3.414058
Gen_7	4.2879014	-21.850323	47.805054	68.26044	-20.84606
Gen_83	23.79551	9.075739	4.906994	-0.96164054	-1.8657966
Gen_91	-29.819206	6.970535	4.476871	3.4186993	-4.764417
Gen_15	26.106041	1.4326829	3.3714228	-4.1897984	-11.752189
Gen_23	13.450871	7.614955	6.5518227	2.2674272	12.519003
Gen_31	-7.66344	-6.7031326	10.741791	-11.866422	-2.61443
Gen_40	0.1532139	-23.014132	-18.249468	8.762578	5.506153
Gen_49	1.7846555	-12.07251	-6.366553	-3.538883	-9.415531
Gen_58	3.1075094	-8.733003	7.8973327	-5.958671	3.307602
Gen_67	25.824095	7.6878657	4.1981206	-1.4306306	-1.4326274
Gen_75	25.32021	7.283948	3.1584957	-4.5545473	-4.498142
Gen_8	1.5848902	-8.144817	17.40622	24.24242	-6.8199797
Gen_84	23.806597	5.446297	3.048325	-5.219824	-3.8172448
Gen_92	-10.995804	20.535812	-13.694582	3.354478	-3.532528
Gen_16	5.775159	-8.724329	4.415635	5.36E-04	24.371965
Gen_24	4.245628	-7.048486	7.4443355	1.2347733	22.640753
Gen_32	-13.061934	3.3785768	6.8235803	-0.41587698	-0.7862174
Gen_41	26.738937	10.154007	-6.616235	-3.190012	-5.679772
Gen_50	-12.910777	-8.99985	7.6465716	-16.027027	-9.2610655
Gen_59	26.32488	12.009845	-7.772342	-2.0691755	-5.573733
Gen_68	-22.535387	11.428044	-0.6180876	9.140818	4.730898
Gen_76	-10.909096	20.640682	-13.714766	3.4186485	-3.2633631
Gen_43	4.01126668	12.413663	-3.457723	0.4740345	-4.773698
Gen_55	3.7085094	-8.844003	7.8973327	-5.857672	3.408604
Gen_99	-10.934433	20.761	-13.748855	3.3638206	-3.476983
Gen_63	2.3198721	-28.990817	-27.977471	9.782567	-4.4866102
Gen_100	-2.801706	10.431371	-2.0298202	0.6518145	-0.8762813
Gen_33	12.750871	7.823956	5.9916336	2.3684473	12.609104
