# Supplementary material for: Genome-wide association mapping of bruchid resistance loci in soybean
Source: PLoS One. 2025 Jan 10;20(1):e0292481. doi: 10.1371/journal.pone.0292481 (PMC11723639; doi:10.1371/journal.pone.0292481)
Supplement: S3 Table — (TXT) [file pone.0292481.s003.txt]

##Centered_IBS.SumPk=4100.705872389545
##Matrix_Type=Centered_IBS
100
Gen_1	2.1223762	0.09259157	-0.06884381	-0.05162929	-0.18726437	-0.15123929	-0.1649571	-0.22935085	0.037839107	0.012908804	0.026681721	-0.031663537	0.08772463	0.04936445	0.05129162	-0.16051635	0.14157315	-0.009531905	-0.15100737	0.13477898	0.013586904	-0.036063842	0.19908537	0.018286461	-0.2327347	-0.03137552	-0.06324824	0.046309616	0.06408596	0.4089839	0.02760523	-0.02508535	-0.020071227	0.00470992	-0.004670998	-0.031556033	-0.020156564	-0.273724	-0.23623568	-0.11022982	-0.04879789	-0.015170062	0.1440271	-0.018105084	0.14605488	-0.15152325	-0.15060815	0.08342644	-0.10644679
Gen_77	0.09259157	1.9290491	-0.22213875	-0.39172742	-0.15766397	0.00795422	0.49801645	-0.43039387	-0.31318834	-0.063681565	-0.17003143	-0.26529413	-0.032613292	0.9069532	0.8706482	0.53732926	-0.07871187	-0.30150947	-0.3854103	-0.21695578	-0.1495526	-0.3210833	-0.0495082	-0.06564681	-0.2762922	0.1920297	-0.14195322	0.8640645	0.703536	-0.017341843	-0.25318033	-0.080310054	-0.10855564	-0.1492194	0.9084117	-0.26250678	-0.04866905	-0.55498606	-0.20607127	0.6397022	-0.26083317	-0.19553843	-0.03414157	-0.30448818	-0.013391402	-0.5113083	-0.31238282	0.85261714	-0.42843348
Gen_85	-0.06884381	-0.22213875	1.5945816	0.85132134	0.16272861	0.037559453	-0.13198557	-0.08640678	-0.22205468	-0.17115593	-0.22494048	-0.41230065	-0.13822134	-0.19640498	-0.12039006	-0.09633074	0.564796	-0.12701494	-0.1621397	-0.007335624	-0.051273715	0.6439245	-0.21686672	-0.17558688	0.9344347	-0.26685104	0.63798064	-0.1303525	-0.19245912	-0.27640647	-0.16523853	0.098857276	-0.1997908	-0.13815047	-0.32448256	-0.3955867	0.081238344	0.31281358	0.41887468	-0.19039387	-0.40259826	-0.26110837	-0.05515386	-0.24347264	-0.20838201	0.7810522	-0.13842009	-0.19347037	-0.14736247
Gen_93	-0.05162929	-0.39172742	0.85132134	1.7495471	-0.06915641	-0.14428228	-0.58719456	0.18582012	-0.21763873	-0.3251972	-0.15337683	-0.3209798	-0.0186173	-0.47603434	-0.3647117	-0.5637326	0.8992409	0.02403565	0.033428885	0.06341043	0.12877384	1.2295908	-0.19172259	-0.3232878	0.55160004	-0.3933361	0.48681355	-0.3719917	-0.5521214	-0.20963857	-0.044205155	-0.101569615	-0.06973784	-0.17294395	-0.49325827	-0.2977201	-0.04118713	0.6279076	0.39408812	-0.5551997	-0.309549	-0.20338835	-0.09123575	-0.14922252	-0.07975498	1.4858358	-0.011450999	-0.44000506	0.12559916
Gen_9	-0.18726437	-0.15766397	0.16272861	-0.06915641	1.574045	0.69266427	0.19463937	-0.07484972	-0.19586599	-0.037424773	-0.08657597	-0.24979393	-0.1059361	-0.07047722	-0.18174736	0.20590815	0.023765042	-0.25862315	-0.11790537	0.075916424	0.032397125	-0.09318936	-0.18872717	-0.04158475	0.21587339	-0.2496851	0.18961683	-0.17634657	-0.14895631	-0.2303664	-0.13953736	0.82955873	-0.04776998	-0.19243571	-0.12125122	-0.24576075	0.5188195	0.18658936	0.072200656	-0.06739258	-0.24618812	-0.113664664	0.22611281	-0.18817094	0.12555854	-0.002375881	-0.001979361	-0.19386245	-0.13604924
Gen_17	-0.15123929	0.00795422	0.037559453	-0.14428228	0.69266427	1.7329258	0.5347774	-0.0456552	-0.1683786	-0.16820286	-0.23930153	-0.21969916	-0.14534992	0.10722825	-0.071599655	0.5714077	0.067591175	-0.32035992	-0.16288766	0.004152571	-0.14346957	-0.07924695	-0.13782917	-0.17672527	0.08582703	-0.20229997	0.11858469	-0.06326411	-0.033709418	-0.1099855	-0.16935723	0.09717709	-0.23854679	-0.091790244	0.08613202	-0.21934749	0.184003	0.13604148	0.07624608	0.16127957	-0.20391221	-0.18742181	-0.014646253	-0.32611448	-0.014973773	-0.11340123	-0.032260153	0.029721739	-0.3112097
Gen_25	-0.1649571	0.49801645	-0.13198557	-0.58719456	0.19463937	0.5347774	1.6184978	-0.4944203	-0.14161544	-0.03905406	-0.094022244	-0.14353228	-0.092250176	0.6485369	0.310816	1.4934486	-0.3550809	-0.41430783	-0.35413617	-0.27781174	-0.22184603	-0.54313123	-0.015939318	-0.04245538	0.08991089	0.16085514	0.004152403	0.32939368	0.5033142	-0.077713504	-0.3820732	0.05273265	-0.102917835	-0.29791403	0.43353596	-0.1580561	0.14287294	-0.62803507	-0.025505453	0.6795903	-0.12945235	-0.20245868	-0.06445541	-0.3695255	-0.070879556	-0.57704157	-0.42493734	0.5577245	-0.49416703
Gen_34	-0.22935085	-0.43039387	-0.08640678	0.18582012	-0.07484972	-0.0456552	-0.4944203	1.8358879	0.19464506	-0.14438912	-0.15525424	-0.11736011	-0.021553615	-0.4903147	-0.45087907	-0.5026603	-0.31486714	0.51678604	0.73175174	0.05820506	0.039598487	0.18208668	0.026692225	-0.14437641	-0.13714632	-0.31738818	-0.2685068	-0.4525503	-0.49660578	-0.24433604	0.73649955	-0.22480336	0.01425173	0.52509177	-0.3870718	-0.09837885	-0.26168716	0.47248405	-0.014067127	-0.46357566	-0.1184989	0.04731723	-0.17153329	0.5607215	-0.037249602	0.27083817	0.6755822	-0.43477678	0.7712022
Gen_42	0.037839107	-0.31318834	-0.22205468	-0.21763873	-0.19586599	-0.1683786	-0.14161544	0.19464506	1.7867489	0.035274465	0.107077956	0.016042612	0.101617835	-0.16287154	-0.19830956	-0.16790114	-0.30200404	0.38666075	0.16085592	8.36E-04	-0.050404217	-0.19363113	0.2765876	0.040408276	-0.16939747	-0.12041039	-0.23052603	-0.20143546	-0.15822431	0.11740748	0.2016439	-0.04172581	-0.09114817	0.2923875	-0.13731454	0.00910212	-0.051541083	-0.034319513	-0.17065562	-0.11394122	0.002822081	0.15174039	-0.07039272	0.4054143	0.08388721	-0.119400196	0.14024727	-0.19233756	0.36145478
Gen_51	0.012908804	-0.063681565	-0.17115593	-0.3251972	-0.037424773	-0.16820286	-0.03905406	-0.14438912	0.035274465	1.9478053	0.031900857	-0.16643263	0.01449163	0.015566033	-0.042542357	-0.06924959	-0.15307339	-0.052402392	-0.038733233	0.052466612	-0.00639026	-0.24132936	-0.070250206	1.9058195	-0.12581448	-0.005864056	-0.13426922	-0.042506512	0.4179801	-0.076526396	-0.018621845	-0.0347217	0.045585204	-0.08273779	7.75E-04	-0.1643503	-0.036977306	-0.20387061	-0.2111525	0.012554289	-0.1569742	0.24642168	0.20046818	0.12929595	0.08064918	-0.27895302	-2.45E-04	0.002162007	0.05265956
Gen_60	0.026681721	-0.17003143	-0.22494048	-0.15337683	-0.08657597	-0.23930153	-0.094022244	-0.15525424	0.107077956	0.031900857	1.9094912	0.30581304	0.0581676	-0.07065181	-0.21338001	-0.11641427	-0.041764423	-0.044202447	-0.054719582	0.087203294	0.036881365	-0.090082645	0.14908874	0.030206569	-0.12692517	0.043504346	-0.15683962	-0.20895468	-0.14010793	0.09631604	-0.047776762	0.03854479	0.07885351	-0.076045014	-0.16532066	0.2868997	0.062382266	-0.23083052	-0.26206014	-0.13365336	0.2874595	-0.001475892	0.033288635	0.072097346	0.041252136	-0.13545448	0.05566753	-0.19671959	0.001526641
Gen_69	-0.031663537	-0.26529413	-0.41230065	-0.3209798	-0.24979393	-0.21969916	-0.14353228	-0.11736011	0.016042612	-0.16643263	0.30581304	1.9671285	-0.09006766	-0.24847788	-0.15980591	-0.1699494	-0.36980835	-0.043925602	-0.09912958	-0.14525242	-0.0673788	-0.29631343	0.010272886	-0.16349357	-0.23625003	0.945107	-0.31369954	-0.15172268	-0.14042723	0.057407204	0.049228016	-0.17564014	0.04116054	0.0653852	-0.16762687	1.8396105	-0.17104404	-0.27465317	-0.27693784	-0.21548516	1.8577281	0.022619028	-0.057502955	0.038369235	-0.050720055	-0.25731236	-0.09947523	-0.12148463	-0.06521901
Gen_2	0.08772463	-0.032613292	-0.13822134	-0.0186173	-0.1059361	-0.14534992	-0.092250176	-0.021553615	0.101617835	0.01449163	0.0581676	-0.09006766	1.802902	-0.18203093	-0.10325015	-0.11830006	0.018046675	0.061080784	-0.022708694	-0.060328342	-0.031090014	0.012535133	0.25312215	0.014964967	-0.11141341	-0.17728469	-0.06646272	-0.10297045	-0.22286646	0.32647285	-0.016253397	-0.08957694	0.013040394	-0.08134491	-0.12243883	-0.08874059	-0.087770514	-0.19093266	-0.024384383	-0.16427298	-0.10061771	-0.010077051	0.004173802	0.10687442	-0.1371883	-0.07994959	-0.028579272	-0.006025745	-0.04121342
Gen_78	0.04936445	0.9069532	-0.19640498	-0.47603434	-0.07047722	0.10722825	0.6485369	-0.4903147	-0.16287154	0.015566033	-0.07065181	-0.24847788	-0.18203093	1.9894857	0.66452193	0.68297255	-0.2678191	-0.30534235	-0.37583634	-0.2081079	-0.20449322	-0.48293787	-0.064529106	0.01411556	-0.1549653	0.2563985	-0.17634457	0.65480334	0.7076091	-0.0712641	-0.33870634	0.032695834	-0.075749554	-0.20138548	0.65303093	-0.24934559	0.12627734	-0.53857845	-0.31281328	0.7327116	-0.24585941	-0.12231407	-0.041085083	-0.28003338	0.057594556	-0.59927326	-0.30987537	0.86943465	-0.39812616
Gen_86	0.05129162	0.8706482	-0.12039006	-0.3647117	-0.18174736	-0.071599655	0.310816	-0.45087907	-0.19830956	-0.042542357	-0.21338001	-0.15980591	-0.10325015	0.66452193	1.9186833	0.31062332	-0.16473582	-0.39028507	-0.37448612	-0.18037744	-0.2619134	-0.3892131	-0.12605998	-0.045266297	-0.20161217	0.36826143	-0.15080884	1.8632976	0.8406903	0.019492887	-0.33511814	-0.1307687	-0.044108316	-0.2092586	0.74508053	-0.14796901	-0.0935189	-0.5293814	-0.22530565	0.6475262	-0.16375975	-0.18286143	-0.063346	-0.36252773	-0.104894444	-0.46424398	-0.38998494	0.6274637	-0.40868175
Gen_94	-0.16051635	0.53732926	-0.09633074	-0.5637326	0.20590815	0.5714077	1.4934486	-0.5026603	-0.16790114	-0.06924959	-0.11641427	-0.1699494	-0.11830006	0.68297255	0.31062332	1.6367711	-0.3162559	-0.4145005	-0.365966	-0.2589833	-0.22392146	-0.536008	-0.026062151	-0.07167544	0.0943516	0.14443628	0.021273844	0.32773784	0.4872705	-0.10315522	-0.39554968	0.041810166	-0.09775362	-0.29194203	0.4540716	-0.18374164	0.12133305	-0.58335745	6.39E-04	0.71743995	-0.15635718	-0.211074	-0.07830422	-0.38142344	-0.0648633	-0.5643096	-0.4346485	0.5492405	-0.5172824
Gen_10	0.14157315	-0.07871187	0.564796	0.8992409	0.023765042	0.067591175	-0.3550809	-0.31486714	-0.30200404	-0.15307339	-0.041764423	-0.36980835	0.018046675	-0.2678191	-0.16473582	-0.3162559	1.9028951	-0.22454323	-0.24135743	0.15438096	0.19823238	1.0066481	-0.04466433	-0.15110976	0.26507464	-0.31753704	0.9347958	-0.16835785	-0.32435066	-1.37E-04	-0.34078118	0.013055346	-0.012121981	-0.28491756	-0.25006825	-0.37555316	0.022261059	0.41185787	0.31234732	-0.30204514	-0.37645653	-0.2510731	0.14460473	-0.3996565	-0.1583537	0.70110273	-0.28704846	-0.16758418	-0.34780973
Gen_18	-0.009531905	-0.30150947	-0.12701494	0.02403565	-0.25862315	-0.32035992	-0.41430783	0.51678604	0.38666075	-0.052402392	-0.044202447	-0.043925602	0.061080784	-0.30534235	-0.39028507	-0.4145005	-0.22454323	1.8561157	0.31473318	0.003688773	0.006101795	0.049497243	0.08608966	-0.046591166	-0.2026283	-0.1816669	-0.21113108	-0.3946835	-0.2801848	-0.027611515	0.2732907	-0.24714114	0.029785445	0.6566588	-0.22256665	-0.043817144	-0.2551072	0.2146537	-0.11359642	-0.2991819	-0.060527295	0.15808833	-0.12698045	0.34903002	-0.005606396	0.11671102	0.52847266	-0.32662037	0.47605002
Gen_26	-0.15100737	-0.3854103	-0.1621397	0.033428885	-0.11790537	-0.16288766	-0.35413617	0.73175174	0.16085592	-0.038733233	-0.054719582	-0.09912958	-0.022708694	-0.37583634	-0.37448612	-0.365966	-0.24135743	0.31473318	1.794917	-0.030208768	0.10874292	0.095050104	0.082668364	-0.031892404	-0.2082459	-0.25355542	-0.2554744	-0.3690853	-0.31877214	-0.11022852	0.8327656	-0.18299569	-0.0309986	0.35554093	-0.25462347	-0.11794654	-0.17927821	0.17678891	-0.090373784	-0.35694432	-0.083281234	0.120572	-0.12338507	0.70670784	0.005653949	0.11316802	0.41183275	-0.30584002	0.54155016
Gen_35	0.13477898	-0.21695578	-0.007335624	0.06341043	0.075916424	0.004152571	-0.27781174	0.05820506	8.36E-04	0.052466612	0.087203294	-0.14525242	-0.060328342	-0.2081079	-0.18037744	-0.2589833	0.15438096	0.003688773	-0.030208768	1.910921	0.45284018	-0.009626132	0.117420346	0.049065284	-0.055148844	-0.17638136	0.004921237	-0.18448721	-0.14831232	-0.018652799	0.017415354	0.04935617	0.15287538	-0.07108645	-0.18607038	-0.1239287	0.031119248	0.27404195	-0.09502029	-0.24867417	-0.13921982	-0.08863996	0.12067191	0.07998238	0.070596896	-0.0327078	0.18673782	-0.12403815	0.097688995
Gen_44	0.013586904	-0.1495526	-0.051273715	0.12877384	0.032397125	-0.14346957	-0.22184603	0.039598487	-0.050404217	-0.00639026	0.036881365	-0.0673788	-0.031090014	-0.20449322	-0.2619134	-0.22392146	0.19823238	0.006101795	0.10874292	0.45284018	2.0177658	0.090200424	0.1075911	-0.003938914	-0.036414877	-0.2247576	0.06145358	-0.26065823	-0.3483702	-0.005107183	-0.030419005	0.01122493	0.21621546	-0.14937292	-0.2092209	-0.04622899	-0.06561658	0.18089531	-0.065491095	-0.22022915	-0.057806928	0.1080589	0.20232187	-0.06957721	0.087369956	0.1479629	0.08000705	-0.22106756	0.11081499
Gen_52	-0.036063842	-0.3210833	0.6439245	1.2295908	-0.09318936	-0.07924695	-0.54313123	0.18208668	-0.19363113	-0.24132936	-0.090082645	-0.29631343	0.012535133	-0.48293787	-0.3892131	-0.536008	1.0066481	0.049497243	0.095050104	-0.009626132	0.090200424	1.8055736	-0.15216637	-0.2401515	0.34103316	-0.33993462	0.50009376	-0.3872813	-0.47225595	-0.20524521	-0.07939652	-0.062198825	-0.03693654	-0.16058251	-0.47529343	-0.2955693	-0.02852076	0.5992605	0.3191535	-0.5223457	-0.2928495	-0.18172677	-0.046179727	-0.086665764	-0.06374163	1.0623779	-0.011631876	-0.41082284	0.10182924
Gen_61	0.19908537	-0.0495082	-0.21686672	-0.19172259	-0.18872717	-0.13782917	-0.015939318	0.026692225	0.2765876	-0.070250206	0.14908874	0.010272886	0.25312215	-0.064529106	-0.12605998	-0.026062151	-0.04466433	0.08608966	0.082668364	0.117420346	0.1075911	-0.15216637	1.8745575	-0.06926203	-0.17030595	-0.1391284	-0.12535526	-0.11626129	-0.17278917	0.40568984	0.18443227	0.006625605	0.2303594	0.06451304	-0.13244629	0.021354381	0.043436736	-0.22982873	-0.26179257	-0.045912318	0.00338079	-0.015488681	0.020390255	0.12162788	0.10276686	-0.1778598	0.050204396	-0.089783095	0.014752301
Gen_70	0.018286461	-0.06564681	-0.17558688	-0.3232878	-0.04158475	-0.17672527	-0.04245538	-0.14437641	0.040408276	1.9058195	0.030206569	-0.16349357	0.014964967	0.01411556	-0.045266297	-0.07167544	-0.15110976	-0.046591166	-0.031892404	0.049065284	-0.003938914	-0.2401515	-0.06926203	1.946804	-0.12878227	-0.004415242	-0.13815828	-0.04376728	0.41550004	-0.07431893	-0.021535423	-0.032514226	0.046817217	-0.07933813	0.004662565	-0.16384985	-0.037506517	-0.2046437	-0.21141072	0.011591554	-0.1533036	0.25253087	0.19945127	0.12852286	0.08334437	-0.27704352	-0.007056881	0.001930902	0.056276035
Gen_3	-0.2327347	-0.2762922	0.9344347	0.55160004	0.21587339	0.08582703	0.08991089	-0.13714632	-0.16939747	-0.12581448	-0.12692517	-0.23625003	-0.11141341	-0.1549653	-0.20161217	0.0943516	0.26507464	-0.2026283	-0.2082459	-0.055148844	-0.036414877	0.34103316	-0.17030595	-0.12878227	1.5155375	-0.32953966	0.605043	-0.210843	-0.23807746	-0.26130375	-0.17183936	0.004222713	-0.13347735	-0.14304423	-0.20622683	-0.22075534	-0.006568009	0.1920861	0.4922601	-0.092134714	-0.2221582	-0.22058785	-0.11418467	-0.11293036	-0.28131288	0.5996034	-0.171114	-0.20811853	-0.090315685
Gen_79	-0.03137552	0.1920297	-0.26685104	-0.3933361	-0.2496851	-0.20229997	0.16085514	-0.31738818	-0.12041039	-0.005864056	0.043504346	0.945107	-0.17728469	0.2563985	0.36826143	0.14443628	-0.31753704	-0.1816669	-0.25355542	-0.17638136	-0.2247576	-0.33993462	-0.1391284	-0.004415242	-0.32953966	1.9312624	-0.25459412	0.37219894	0.79049736	0.003434575	-0.19722976	-0.093106486	-0.027132705	-0.027196618	0.17483862	0.9277986	-0.06975674	-0.43832225	-0.27904764	0.21209924	0.91469043	-0.023521142	-0.07275731	-0.16319455	-0.012851261	-0.48340973	-0.19955675	0.279602	-0.2513232
Gen_87	-0.06324824	-0.14195322	0.63798064	0.48681355	0.18961683	0.11858469	0.004152403	-0.2685068	-0.23052603	-0.13426922	-0.15683962	-0.31369954	-0.06646272	-0.17634457	-0.15080884	0.021273844	0.9347958	-0.21113108	-0.2554744	0.004921237	0.06145358	0.50009376	-0.12535526	-0.13815828	0.605043	-0.25459412	1.0218807	-0.1583327	-0.21556194	-0.1536733	-0.30588222	0.09770155	-0.07829377	-0.22709586	-0.18788134	-0.30188048	0.08325294	0.21582094	0.4779527	-0.11448952	-0.30766106	-0.23587084	0.0731805	-0.2864786	-0.19368656	0.40703395	-0.2546215	-0.13343473	-0.2680404
Gen_95	0.046309616	0.8640645	-0.1303525	-0.3719917	-0.17634657	-0.06326411	0.32939368	-0.4525503	-0.20143546	-0.042506512	-0.20895468	-0.15172268	-0.10297045	0.65480334	1.8632976	0.32773784	-0.16835785	-0.3946835	-0.3690853	-0.18448721	-0.26065823	-0.3872813	-0.11626129	-0.04376728	-0.210843	0.37219894	-0.1583327	1.8991895	0.8384663	0.021720592	-0.32996127	-0.122677036	-0.046830337	-0.20410174	0.7373432	-0.13964191	-0.082744755	-0.5412947	-0.23624352	0.6517161	-0.15640815	-0.1830694	-0.059408367	-0.36785686	-0.0943642	-0.47323093	-0.39367673	0.6328946	-0.41571784
Gen_11	0.06408596	0.703536	-0.19245912	-0.5521214	-0.14895631	-0.033709418	0.5033142	-0.49660578	-0.15822431	0.4179801	-0.14010793	-0.14042723	-0.22286646	0.7076091	0.8406903	0.4872705	-0.32435066	-0.2801848	-0.31877214	-0.14831232	-0.3483702	-0.47225595	-0.17278917	0.41550004	-0.23807746	0.79049736	-0.21556194	0.8384663	1.9134196	-0.05696568	-0.25715622	-0.079709865	-0.10374037	-0.021128453	0.61950547	-0.13761313	-0.07099178	-0.5575499	-0.32785165	0.64908135	-0.1546232	-0.003450561	-0.062256817	-0.19170631	-4.30E-04	-0.63726574	-0.33207083	0.6369119	-0.27785328
Gen_19	0.4089839	-0.017341843	-0.27640647	-0.20963857	-0.2303664	-0.1099855	-0.077713504	-0.24433604	0.11740748	-0.076526396	0.09631604	0.057407204	0.32647285	-0.0712641	0.019492887	-0.10315522	-1.37E-04	-0.027611515	-0.11022852	-0.018652799	-0.005107183	-0.20524521	0.40568984	-0.07431893	-0.26130375	0.003434575	-0.1536733	0.021720592	-0.05696568	2.0348346	-0.03370549	-0.16377494	0.07352891	0.010739554	0.039356902	0.027519887	-0.058014944	-0.27400532	-0.2994389	-0.010349974	0.05319748	-0.001835616	0.08326851	-0.07691279	-0.08435204	-0.18594499	-0.16530967	0.18994458	-0.14330721
Gen_27	0.02760523	-0.25318033	-0.16523853	-0.044205155	-0.13953736	-0.16935723	-0.3820732	0.73649955	0.2016439	-0.018621845	-0.047776762	0.049228016	-0.016253397	-0.33870634	-0.33511814	-0.39554968	-0.34078118	0.2732907	0.8327656	0.017415354	-0.030419005	-0.07939652	0.18443227	-0.021535423	-0.17183936	-0.19722976	-0.30588222	-0.32996127	-0.25715622	-0.03370549	1.8762962	-0.091476694	-0.051899087	0.49385598	-0.20641692	0.021535669	-0.09446384	0.089802146	-0.12533231	-0.3018001	0.04867628	-0.005308931	-0.08868554	0.8559715	-0.020984184	0.003014473	0.31728607	-0.23599619	0.5272768
Gen_36	-0.02508535	-0.080310054	0.098857276	-0.101569615	0.82955873	0.09717709	0.05273265	-0.22480336	-0.04172581	-0.0347217	0.03854479	-0.17564014	-0.08957694	0.032695834	-0.1307687	0.041810166	0.013055346	-0.24714114	-0.18299569	0.04935617	0.01122493	-0.062198825	0.006625605	-0.032514226	0.004222713	-0.093106486	0.09770155	-0.122677036	-0.079709865	-0.16377494	-0.091476694	1.8459902	0.021506447	-0.106332645	-0.17999862	-0.16672976	1.3752787	-0.053349156	-0.09067792	-0.08134745	-0.17276594	-0.047014285	0.34367406	-0.11816253	0.47210485	-0.13550346	-0.13581114	-0.06330908	-0.06847924
Gen_45	-0.020071227	-0.10855564	-0.1997908	-0.06973784	-0.04776998	-0.23854679	-0.102917835	0.01425173	-0.09114817	0.045585204	0.07885351	0.04116054	0.013040394	-0.075749554	-0.044108316	-0.09775362	-0.012121981	0.029785445	-0.0309986	0.15287538	0.21621546	-0.03693654	0.2303594	0.046817217	-0.13347735	-0.027132705	-0.07829377	-0.046830337	-0.10374037	0.07352891	-0.051899087	0.021506447	2.1047869	-0.15308195	-0.16430505	0.027952129	0.020773714	-0.023760952	-0.2745848	-0.10349788	0.04501095	0.11149917	0.18548948	0.00409267	0.11748501	-0.04056069	0.038001135	-0.075009964	0.15058824
Gen_53	0.00470992	-0.1492194	-0.13815047	-0.17294395	-0.19243571	-0.091790244	-0.29791403	0.52509177	0.2923875	-0.08273779	-0.076045014	0.0653852	-0.08134491	-0.20138548	-0.2092586	-0.29194203	-0.28491756	0.6566588	0.35554093	-0.07108645	-0.14937292	-0.16058251	0.06451304	-0.07933813	-0.14304423	-0.027196618	-0.22709586	-0.20410174	-0.021128453	0.010739554	0.49385598	-0.106332645	-0.15308195	1.8302846	-0.007413345	0.071833394	-0.11976293	-0.012843545	-0.060689744	-0.1739897	0.040447507	0.04815874	-0.047453597	0.35226864	-0.11626303	-0.079878576	0.25631317	-0.154314	0.3231851
Gen_62	-0.004670998	0.9084117	-0.32448256	-0.49325827	-0.12125122	0.08613202	0.43353596	-0.3870718	-0.13731454	7.75E-04	-0.16532066	-0.16762687	-0.12243883	0.65303093	0.74508053	0.4540716	-0.25006825	-0.22256665	-0.25462347	-0.18607038	-0.2092209	-0.47529343	-0.13244629	0.004662565	-0.20622683	0.17483862	-0.18788134	0.7373432	0.61950547	0.039356902	-0.20641692	-0.17999862	-0.16430505	-0.007413345	1.8312849	-0.1828852	-0.122584336	-0.41899672	-0.14445946	0.62999827	-0.16706766	-0.0643995	-0.042842988	-0.24433969	-0.22228298	-0.501395	-0.2792857	0.6992426	-0.33024278
Gen_71	-0.031556033	-0.26250678	-0.3955867	-0.2977201	-0.24576075	-0.21934749	-0.1580561	-0.09837885	0.00910212	-0.1643503	0.2868997	1.8396105	-0.08874059	-0.24934559	-0.14796901	-0.18374164	-0.37555316	-0.043817144	-0.11794654	-0.1239287	-0.04622899	-0.2955693	0.021354381	-0.16384985	-0.22075534	0.9277986	-0.30188048	-0.13964191	-0.13761313	0.027519887	0.021535669	-0.16672976	0.027952129	0.071833394	-0.1828852	1.9539872	-0.18386081	-0.25589207	-0.26585636	-0.21365853	1.8365059	0.027712272	-0.047373213	0.034842763	-0.06891652	-0.2407461	-0.07620391	-0.13472463	-0.06328433
Gen_4	-0.020156564	-0.04866905	0.081238344	-0.04118713	0.5188195	0.184003	0.14287294	-0.26168716	-0.051541083	-0.036977306	0.062382266	-0.17104404	-0.087770514	0.12627734	-0.0935189	0.12133305	0.022261059	-0.2551072	-0.17927821	0.031119248	-0.06561658	-0.02852076	0.043436736	-0.037506517	-0.006568009	-0.06975674	0.08325294	-0.082744755	-0.07099178	-0.058014944	-0.09446384	1.3752787	0.020773714	-0.11976293	-0.122584336	-0.18386081	1.9004929	-0.17582792	-0.07329834	-0.028734438	-0.16574307	-0.05878041	0.34434474	-0.15529035	0.55251783	-0.13727134	-0.14397408	0.009570306	-0.14340521
Gen_80	-0.273724	-0.55498606	0.31281358	0.6279076	0.18658936	0.13604148	-0.62803507	0.47248405	-0.034319513	-0.20387061	-0.23083052	-0.27465317	-0.19093266	-0.53857845	-0.5293814	-0.58335745	0.41185787	0.2146537	0.17678891	0.27404195	0.18089531	0.5992605	-0.22982873	-0.2046437	0.1920861	-0.43832225	0.21582094	-0.5412947	-0.5575499	-0.27400532	0.089802146	-0.053349156	-0.023760952	-0.012843545	-0.41899672	-0.25589207	-0.17582792	1.7900827	0.1171819	-0.48867252	-0.258549	-0.064350404	-0.10152472	0.07619082	-0.044301275	0.7388268	0.2302595	-0.5188879	0.3298351
Gen_88	-0.23623568	-0.20607127	0.41887468	0.39408812	0.072200656	0.07624608	-0.025505453	-0.014067127	-0.17065562	-0.2111525	-0.26206014	-0.27693784	-0.024384383	-0.31281328	-0.22530565	6.39E-04	0.31234732	-0.11359642	-0.090373784	-0.09502029	-0.065491095	0.3191535	-0.26179257	-0.21141072	0.4922601	-0.27904764	0.4779527	-0.23624352	-0.32785165	-0.2994389	-0.12533231	-0.09067792	-0.2745848	-0.060689744	-0.14445946	-0.26585636	-0.07329834	0.1171819	1.517883	-0.1673414	-0.26432115	-0.27457353	-0.099365115	-0.18929753	-0.34426504	0.34399882	-0.1422916	-0.30409643	-0.20000573
Gen_96	-0.11022982	0.6397022	-0.19039387	-0.5551997	-0.06739258	0.16127957	0.6795903	-0.46357566	-0.11394122	0.012554289	-0.13365336	-0.21548516	-0.16427298	0.7327116	0.6475262	0.71743995	-0.30204514	-0.2991819	-0.35694432	-0.24867417	-0.22022915	-0.5223457	-0.045912318	0.011591554	-0.092134714	0.21209924	-0.11448952	0.6517161	0.64908135	-0.010349974	-0.3018001	-0.08134745	-0.10349788	-0.1739897	0.62999827	-0.21365853	-0.028734438	-0.48867252	-0.1673414	1.3734971	-0.20822735	-0.09752608	-0.095588915	-0.2635363	-0.14009283	-0.55863386	-0.34850225	0.56341183	-0.4157695
Gen_12	-0.04879789	-0.26083317	-0.40259826	-0.309549	-0.24618812	-0.20391221	-0.12945235	-0.1184989	0.002822081	-0.1569742	0.2874595	1.8577281	-0.10061771	-0.24585941	-0.16375975	-0.15635718	-0.37645653	-0.060527295	-0.083281234	-0.13921982	-0.057806928	-0.2928495	0.00338079	-0.1533036	-0.2221582	0.91469043	-0.30766106	-0.15640815	-0.1546232	0.05319748	0.04867628	-0.17276594	0.04501095	0.040447507	-0.16706766	1.8365059	-0.16574307	-0.258549	-0.26432115	-0.20822735	1.9514728	0.016775839	-0.05267781	0.041243486	-0.063431256	-0.25583988	-0.09876671	-0.12218563	-0.065697424
Gen_20	-0.015170062	-0.19553843	-0.26110837	-0.20338835	-0.113664664	-0.18742181	-0.20245868	0.04731723	0.15174039	0.24642168	-0.001475892	0.022619028	-0.010077051	-0.12231407	-0.18286143	-0.211074	-0.2510731	0.15808833	0.120572	-0.08863996	0.1080589	-0.18172677	-0.015488681	0.25253087	-0.22058785	-0.023521142	-0.23587084	-0.1830694	-0.003450561	-0.001835616	-0.005308931	-0.047014285	0.11149917	0.04815874	-0.0643995	0.027712272	-0.05878041	-0.064350404	-0.27457353	-0.09752608	0.016775839	2.064804	0.12818618	0.07006985	0.24466817	-0.13138524	0.39456517	-0.17724234	0.17546593
Gen_28	0.1440271	-0.03414157	-0.05515386	-0.09123575	0.22611281	-0.014646253	-0.06445541	-0.17153329	-0.07039272	0.20046818	0.033288635	-0.057502955	0.004173802	-0.041085083	-0.063346	-0.07830422	0.14460473	-0.12698045	-0.12338507	0.12067191	0.20232187	-0.046179727	0.020390255	0.19945127	-0.11418467	-0.07275731	0.0731805	-0.059408367	-0.062256817	0.08326851	-0.08868554	0.34367406	0.18548948	-0.047453597	-0.042842988	-0.047373213	0.34434474	-0.10152472	-0.099365115	-0.095588915	-0.05267781	0.12818618	1.3679967	-0.121561915	0.11739632	-0.050775114	-0.035774052	-0.10267168	-0.085928716
Gen_37	-0.018105084	-0.30448818	-0.24347264	-0.14922252	-0.18817094	-0.32611448	-0.3695255	0.5607215	0.4054143	0.12929595	0.072097346	0.038369235	0.10687442	-0.28003338	-0.36252773	-0.38142344	-0.3996565	0.34903002	0.70670784	0.07998238	-0.06957721	-0.086665764	0.12162788	0.12852286	-0.11293036	-0.16319455	-0.2864786	-0.36785686	-0.19170631	-0.07691279	0.8559715	-0.11816253	0.00409267	0.35226864	-0.24433969	0.034842763	-0.15529035	0.07619082	-0.18929753	-0.2635363	0.041243486	0.07006985	-0.121561915	1.8214273	-0.05912332	-0.03757165	0.3472721	-0.23449355	0.61471754
Gen_46	0.14605488	-0.013391402	-0.20838201	-0.07975498	0.12555854	-0.014973773	-0.070879556	-0.037249602	0.08388721	0.08064918	0.041252136	-0.050720055	-0.1371883	0.057594556	-0.104894444	-0.0648633	-0.1583537	-0.005606396	0.005653949	0.070596896	0.087369956	-0.06374163	0.10276686	0.08334437	-0.28131288	-0.012851261	-0.19368656	-0.0943642	-4.30E-04	-0.08435204	-0.020984184	0.47210485	0.11748501	-0.11626303	-0.22228298	-0.06891652	0.55251783	-0.044301275	-0.34426504	-0.14009283	-0.063431256	0.24466817	0.11739632	-0.05912332	2.0086951	-0.16815582	0.1252006	-0.018123398	0.11809882
Gen_54	-0.15152325	-0.5113083	0.7810522	1.4858358	-0.002375881	-0.11340123	-0.57704157	0.27083817	-0.119400196	-0.27895302	-0.13545448	-0.25731236	-0.07994959	-0.59927326	-0.46424398	-0.5643096	0.70110273	0.11671102	0.11316802	-0.0327078	0.1479629	1.0623779	-0.1778598	-0.27704352	0.5996034	-0.48340973	0.40703395	-0.47323093	-0.63726574	-0.18594499	0.003014473	-0.13550346	-0.04056069	-0.079878576	-0.501395	-0.2407461	-0.13727134	0.7388268	0.34399882	-0.55863386	-0.25583988	-0.13138524	-0.050775114	-0.03757165	-0.16815582	1.6789359	0.049585775	-0.5451984	0.26740265
Gen_64	-0.15060815	-0.31238282	-0.13842009	-0.011450999	-0.001979361	-0.032260153	-0.42493734	0.6755822	0.14024727	-2.45E-04	0.05566753	-0.09947523	-0.028579272	-0.30987537	-0.38998494	-0.4346485	-0.28704846	0.52847266	0.41183275	0.18673782	0.08000705	-0.011631876	0.050204396	-0.007056881	-0.171114	-0.19955675	-0.2546215	-0.39367673	-0.33207083	-0.16530967	0.31728607	-0.13581114	0.038001135	0.25631317	-0.2792857	-0.07620391	-0.14397408	0.2302595	-0.1422916	-0.34850225	-0.09876671	0.39456517	-0.035774052	0.3472721	0.1252006	0.049585775	1.9175258	-0.3504183	0.44387028
Gen_72	0.08342644	0.85261714	-0.19347037	-0.44000506	-0.19386245	0.029721739	0.5577245	-0.43477678	-0.19233756	0.002162007	-0.19671959	-0.12148463	-0.006025745	0.86943465	0.6274637	0.5492405	-0.16758418	-0.32662037	-0.30584002	-0.12403815	-0.22106756	-0.41082284	-0.089783095	0.001930902	-0.20811853	0.279602	-0.13343473	0.6328946	0.6369119	0.18994458	-0.23599619	-0.06330908	-0.075009964	-0.154314	0.6992426	-0.13472463	0.009570306	-0.5188879	-0.30409643	0.56341183	-0.12218563	-0.17724234	-0.10267168	-0.23449355	-0.018123398	-0.5451984	-0.3504183	1.8793792	-0.40867415
Gen_5	-0.10644679	-0.42843348	-0.14736247	0.12559916	-0.13604924	-0.3112097	-0.49416703	0.7712022	0.36145478	0.05265956	0.001526641	-0.06521901	-0.04121342	-0.39812616	-0.40868175	-0.5172824	-0.34780973	0.47605002	0.54155016	0.097688995	0.11081499	0.10182924	0.014752301	0.056276035	-0.090315685	-0.2513232	-0.2680404	-0.41571784	-0.27785328	-0.14330721	0.5272768	-0.06847924	0.15058824	0.3231851	-0.33024278	-0.06328433	-0.14340521	0.3298351	-0.20000573	-0.4157695	-0.065697424	0.17546593	-0.085928716	0.61471754	0.11809882	0.26740265	0.44387028	-0.40867415	1.7988869
Gen_81	-0.21364912	-0.5806784	0.3083369	0.7217929	0.114563525	0.050115395	-0.6566539	0.46630073	-0.047818635	-0.20151907	-0.17604893	-0.263144	-0.07331854	-0.60548323	-0.5831178	-0.6292902	0.54565	0.16303402	0.14963348	0.19884591	0.118830115	0.6513644	-0.2391822	-0.20424299	0.12493725	-0.472062	0.2557269	-0.5838135	-0.6166513	-0.232308	0.108492374	-0.032708067	-0.056665674	-0.021953456	-0.53686845	-0.25695452	-0.0883691	1.123525	0.12977834	-0.5924004	-0.25106463	-0.11272177	-0.14770137	0.035379317	-0.024635581	0.73020464	0.1865567	-0.5375082	0.19318618
Gen_89	0.039482318	0.68168813	-0.23627354	-0.5261449	-0.14424236	0.10981301	0.5735741	-0.49433586	-0.028379925	0.0847031	-0.089792185	-0.17574617	-0.14459582	1.3482572	0.6787822	0.57369345	-0.26818237	-0.26522478	-0.3185802	-0.2272483	-0.37253848	-0.47891152	-0.086989544	0.08227722	-0.23360763	0.41496935	-0.22865008	0.67468077	0.8773766	-0.019211229	-0.30879524	-0.02473059	-0.16926725	-0.11876795	0.5568057	-0.17295577	0.038720194	-0.49846083	-0.3473168	0.8279417	-0.18775931	-0.0186121	-0.16313456	-0.24479282	-0.04491062	-0.6484084	-0.3151157	0.7584661	-0.35459435
Gen_97	-0.28496224	-0.31576374	0.6176941	0.5847992	0.25590068	0.13755955	0.02897974	0.033346094	-0.15375644	-0.2116194	-0.3132006	-0.22143678	-0.20185149	-0.26564386	-0.25547144	2.55E-04	0.17756303	-0.06958423	-0.08774485	-0.106081635	0.09269713	0.36076504	-0.25928107	-0.21409942	0.78130746	-0.25585988	0.56191367	-0.26006892	-0.33144215	-0.28443933	-0.13547017	0.020107815	-0.025488637	-0.15495937	-0.27837554	-0.20706518	-4.38E-04	0.3830628	0.48766053	-0.17915887	-0.20758368	-0.16861144	-0.017094245	-0.13972081	-0.12618364	0.6164638	-0.10018625	-0.26368472	0.015066023
Gen_13	-0.28179693	-0.174405	0.69004005	0.04066614	0.345317	0.200639	0.40005502	-0.21815437	-0.15408054	-0.102694	-0.26231405	-0.24239273	-0.13365102	-0.058442846	-0.09704244	0.39474136	-0.025653308	-0.21415514	-0.24926077	-0.16224985	-0.096938565	-0.02799325	-0.19546989	-0.10688111	0.9446138	-0.17010127	0.6815688	-0.10237155	-0.076688275	-0.3040257	-0.2640648	0.1795121	-0.12450079	-0.17089061	-0.10897279	-0.22348405	0.15067579	0.005242706	0.59926844	0.07193707	-0.22122902	-0.23038863	-0.06106938	-0.15931006	-0.23502566	0.087206244	-0.21724989	-0.076724105	-0.16352013
Gen_21	-0.029208489	-0.28009588	-0.09069181	0.06595724	-0.16277891	-0.21012129	-0.3913713	0.5670353	0.3061804	-0.08077402	-0.10928223	-0.010153857	-0.055721108	-0.30874303	-0.28421775	-0.39052042	-0.3646965	0.75016075	0.37846258	-0.041846503	0.01623872	0.025427558	-0.007095676	-0.08179095	-0.14338224	-0.16545306	-0.27378812	-0.2895826	-0.27795643	-0.045145858	0.33837283	-0.07765122	-0.05617131	0.42632052	-0.16440138	0.001279379	-0.08956818	0.17269765	-0.13748749	-0.32184112	-0.011772862	0.11357378	-0.08388296	0.36973318	0.15894134	0.13770153	0.37461746	-0.27532572	0.6637645
Gen_29	-0.03573224	-0.26876965	-0.4068467	-0.31176198	-0.24824183	-0.21425723	-0.15955	-0.10058262	0.024422817	-0.1495173	0.2688233	1.8506256	-0.079504594	-0.2530342	-0.16239944	-0.18352851	-0.37338918	-0.047144845	-0.08186443	-0.14688233	-0.06014981	-0.2790482	0.015958728	-0.14828528	-0.23786807	0.9194649	-0.31459194	-0.15699868	-0.14033833	0.04504729	0.0575963	-0.16140734	0.034039535	0.06448679	-0.18622175	1.812505	-0.17901441	-0.25152338	-0.2819819	-0.22174253	1.8418403	0.031361103	-0.034734964	0.060405612	-0.039795104	-0.25247216	-0.08196629	-0.14355858	-0.053062994
Gen_38	-0.26698497	-0.49432966	0.079556204	0.49634025	0.13043644	0.08598494	-0.6137124	0.54460174	-0.01215572	-0.19219273	-0.18379293	-0.20737508	-0.074638724	-0.58016133	-0.48575786	-0.5870803	0.21981281	0.27510372	0.1738352	0.29401112	0.08750728	0.5231111	-0.18766835	-0.19052717	0.024914864	-0.4339604	0.064500645	-0.4888923	-0.5646869	-0.22891852	0.12074497	-0.05727837	0.029860878	0.10271884	-0.45442158	-0.20007543	-0.14784898	1.0022867	0.02682685	-0.5277177	-0.20232773	-7.30E-04	-0.07838548	0.18760751	0.03980314	0.5579996	0.31265694	-0.53260905	0.34049994
Gen_47	0.13557531	-0.08515976	-0.2330738	-0.28223515	-0.035108574	-0.15289146	-0.056937166	-0.099346064	0.17244533	0.3351259	0.15288197	0.052010775	0.13758682	-0.126049	-0.04349526	-0.079452515	-0.16630836	-0.03114755	0.011795015	0.027466161	0.05543733	-0.24946144	0.07569308	0.3333069	-0.2499874	0.02564744	-0.19170052	-0.04336145	0.05902063	0.09663107	0.050075866	0.03232023	0.16519989	-0.022045087	-0.0365803	0.05000604	0.024552327	-0.19977295	-0.20922658	-0.097686626	0.03764976	0.3813312	0.25385058	0.11517512	0.1308461	-0.2570533	0.1149234	-0.13473383	-0.022253392
Gen_56	0.04588916	0.1704393	-0.21378969	-0.1129628	0.06516164	-0.049642198	-0.08335923	-0.1748272	-0.06637368	0.025737517	0.75962234	-0.24489069	0.04468865	0.05352962	0.02017153	-0.0906292	0.10936231	-0.107642315	-0.061614443	0.14127629	0.24775651	-0.100635394	0.15609424	0.031359002	-0.12235861	-0.30796546	-0.059362296	0.026303899	-0.27454177	0.13599846	-0.07954549	0.007630973	0.27326676	-0.17536311	0.111258626	-0.25039172	0.044516314	-0.12481534	-0.15580378	0.020158414	-0.23641956	-0.04251111	0.23867545	-0.11159626	9.63E-05	-0.06772807	0.010242689	-0.09509655	-0.04581813
Gen_65	0.23830643	-0.14978781	-0.19838624	-0.15744098	-0.16135943	-0.14202778	-0.13769995	-0.001347611	0.125341	-0.043478582	-0.049954228	0.13939108	0.3725608	-0.18651229	-0.10270231	-0.14313704	-0.11142668	0.14211605	-0.035991497	0.09692633	0.035764083	-0.14873992	0.35911846	-0.042490467	-0.18474668	0.0985903	-0.14157079	-0.09144047	-0.07846817	0.40444487	0.07704511	-0.042091236	0.071470544	0.034927756	-0.16132042	0.17128332	-0.1088344	-0.101904616	-0.27769646	-0.024017833	0.13378914	0.09878683	-0.071110375	0.007691582	0.082388245	-0.12967815	0.01608648	-0.033164017	0.009360861
Gen_73	-0.24062693	-0.19879293	0.4255075	0.38486242	0.06981067	0.075720906	-0.02749377	-0.020688796	-0.17524038	-0.2028987	-0.261366	-0.27892622	-0.019056838	-0.319435	-0.21452713	0.001089115	0.32035723	-0.11729179	-0.10154274	-0.09424008	-0.06699172	0.32288808	-0.26174396	-0.20364465	0.48450506	-0.27518332	0.48653635	-0.2269282	-0.32560825	-0.29719552	-0.13731897	-0.09233633	-0.2743427	-0.07023775	-0.13523021	-0.26930767	-0.07227425	0.12064453	1.4869535	-0.16022082	-0.26752877	-0.27826893	-0.09785332	-0.19875947	-0.34040076	0.33673158	-0.15034078	-0.30071986	-0.20540808
Gen_6	-0.19153821	-0.32449913	0.34584495	0.66436887	0.07647492	0.019027293	-0.44238108	0.29015282	-0.11102523	-0.16481417	-0.0951339	-0.31664476	-0.056050703	-0.48610982	-0.4107924	-0.4020928	0.7526038	-0.067014284	0.19661792	0.05878631	0.1043615	0.63475925	-0.08901074	-0.16360924	0.268487	-0.4794959	0.37320235	-0.41417056	-0.5167525	-0.14909954	0.17766818	0.003824809	-0.11063971	-0.027642827	-0.36551508	-0.32507202	-0.030898456	0.45892122	0.6998446	-0.44324005	-0.31963503	-0.25711498	-0.06997342	0.03591433	-0.15006378	0.66452223	-0.0459333	-0.37542173	0.10726343
Gen_82	-0.19126548	-0.52965075	0.18238176	0.5557588	0.101027906	0.114859045	-0.55776983	0.41813666	-0.04208963	-0.2465128	-0.21616545	-0.17927018	-0.1818761	-0.5475678	-0.45399514	-0.5191885	0.46041986	0.14160556	0.20023304	0.33918643	0.14361818	0.5252411	-0.1424931	-0.24240863	0.16822115	-0.48047677	0.1904927	-0.4622506	-0.5706905	-0.21373822	0.018384509	-0.067459285	0.029677907	0.050593596	-0.41837275	-0.18294431	-0.13458195	0.9605029	0.2606054	-0.5064409	-0.17721348	-0.047490448	-0.06320518	0.08899906	-0.10937842	0.6505831	0.16323148	-0.47562084	0.31398702
Gen_90	-0.2198408	-0.59401375	0.324021	0.6993486	0.117810674	0.005322103	-0.6590155	0.45442858	-0.030915266	-0.18632273	-0.19255441	-0.26027536	-0.12875833	-0.61101514	-0.5779196	-0.6343344	0.49841818	0.18562461	0.15531921	0.1859982	0.093583524	0.6299767	-0.23910518	-0.18709579	0.12062479	-0.4488183	0.24336697	-0.5803224	-0.58657944	-0.23768008	0.1117396	-0.025315242	-0.04523049	0.006167468	-0.55581266	-0.25468278	-0.102923736	1.072635	0.14277722	-0.60037076	-0.24880464	-0.0850886	-0.14372262	0.068377435	-0.050651696	0.7700308	0.20074235	-0.54962456	0.21301594
Gen_98	-0.15708753	0.68166924	-0.15557392	-0.5378685	-0.11377817	0.17146969	0.8461347	-0.4163187	-0.11765107	0.051032145	-0.21076539	-0.21008547	-0.15071055	0.7915051	0.5183032	0.8864229	-0.32111832	-0.31620985	-0.36426887	-0.28042817	-0.19243781	-0.5164844	0.031170536	0.043485157	-0.03146552	0.21846259	-0.08405904	0.5207861	0.62959564	0.070818335	-0.35176054	-0.048403375	-0.004436325	-0.15982287	0.49655372	-0.21485488	0.001527105	-0.5116475	-0.13834672	1.0293521	-0.20893015	-0.10635719	-0.09877369	-0.29236397	-0.082031064	-0.5635632	-0.38926768	0.6594401	-0.40996894
Gen_14	-0.37215427	-0.631225	0.09440369	0.3859942	0.08401342	-0.007015356	-0.63648105	0.99741924	0.14232491	-0.17988291	-0.17343403	-0.12136195	-0.12524483	-0.61603665	-0.5439238	-0.61643314	-0.40742406	0.3830427	0.4885898	0.26169458	0.001279309	0.36798376	-0.15560548	-0.1816314	0.04610275	-0.3842824	-0.23962133	-0.54827744	-0.5418536	-0.34634247	0.46007162	-0.077889636	-0.030685829	0.31694508	-0.5476657	-0.09894298	-0.19207719	0.9269635	0.11068693	-0.60002744	-0.114768386	-0.018976878	-0.18629888	0.4788941	0.06723252	0.51593447	0.49792144	-0.6160992	0.67669433
Gen_22	-0.032182757	0.73032165	-0.2411208	-0.363704	-0.037401717	0.19787654	0.64507604	-0.34042996	-0.10297144	-0.32592797	-0.15853116	-0.18052708	0.016381985	0.7747269	0.61150604	0.63592887	-0.18597141	-0.29909155	-0.3502525	-0.20966049	-0.027689787	-0.39987072	0.09644465	-0.32469597	-0.12018262	-0.30066505	-0.10010564	0.61325747	-0.41164038	0.18670344	-0.27640173	-0.053476308	-0.052428782	-0.26892778	0.7048587	-0.19090526	0.07003072	-0.45624304	-0.083917685	0.67994833	-0.16839801	-0.21214128	-0.023372658	-0.32962632	-0.1108007	-0.3579407	-0.3080139	0.7341854	-0.4333313
Gen_30	-0.047161236	-0.26375344	-0.3908599	-0.29250562	-0.24964948	-0.21679379	-0.14672755	-0.10239619	0.008104872	-0.17778441	0.28175688	1.8446262	-0.092771076	-0.24520002	-0.15262432	-0.17398731	-0.37679422	-0.04407395	-0.12085999	-0.12627387	-0.042801872	-0.2879162	0.023549054	-0.17435764	-0.20955952	0.9348703	-0.30531636	-0.14259018	-0.13763511	0.027055703	0.017483544	-0.17659976	0.019997159	0.06266014	-0.17779145	1.8814098	-0.18644984	-0.25844625	-0.25709918	-0.20683052	1.8446584	0.021384967	-0.0530681	0.01957301	-0.06402626	-0.24037388	-0.06987647	-0.13474898	-0.06827712
Gen_39	0.002341133	-0.39212015	-0.135963	0.03975049	-0.103453115	-0.2556316	-0.42615172	0.46196535	0.17213832	0.014423948	0.032231074	0.01713713	-0.015416429	-0.41326708	-0.3545692	-0.4497549	-0.19834672	0.529866	0.3542863	0.06941506	0.13290152	0.03251751	0.02017721	0.010236869	-0.15524453	-0.15714607	-0.20303175	-0.34922335	-0.30836037	-0.044160146	0.33777535	-0.13147654	0.1299419	0.28780338	-0.24247494	0.022755224	-0.1524501	0.13151456	-0.07352846	-0.37872416	0.018725822	0.4484409	0.004275047	0.24486919	0.10886655	0.09834556	1.0225849	-0.3682152	0.395163
Gen_48	0.08709221	-0.08465961	-0.12709953	-0.007337168	-0.06457561	-0.19690849	-0.1447842	-0.014097969	0.08487927	0.03298129	0.032796443	-0.08596577	1.6946186	-0.22895615	-0.11431964	-0.1720152	0.02602407	0.06274409	-0.051918186	2.97E-04	0.00541516	0.023106039	0.21132627	0.032479193	-0.10297407	-0.17781611	-0.034856655	-0.10916271	-0.22783947	0.27969885	0.031926952	-0.0404129	0.0651421	-0.07608399	-0.17741154	-0.0802492	-0.10865852	-0.14201248	-0.013287794	-0.19465461	-0.09410729	-0.038978864	0.011834411	0.11970322	-0.15749873	-0.068827786	-0.051058177	-0.058803644	0.019468004
Gen_57	0.015919909	-0.1584881	-0.25687665	-0.16141471	-0.091727704	-0.24148671	-0.09296494	-0.15228356	0.07887197	0.05441787	1.8030065	0.3012616	0.060931955	-0.061303236	-0.20037346	-0.114869215	-0.034439035	-0.08899089	-0.041094072	0.10098156	0.051594913	-0.10062073	0.16697244	0.055406053	-0.15890162	0.045537088	-0.17438804	-0.1959482	-0.12441896	0.11044801	-0.0529285	0.041196536	0.07503362	-0.096053496	-0.14280364	0.277959	0.066293545	-0.24505869	-0.2501014	-0.124548666	0.28290808	0.010611424	0.06740917	0.07144765	0.01036374	-0.1413914	0.018326238	-0.18224989	0.01327631
Gen_66	0.027226977	-0.18738532	-0.30851582	-0.21777312	-0.13983683	-0.23459944	-0.23344174	0.14159247	0.214933	0.14024359	0.11694164	0.017800651	0.05758849	-0.1347185	-0.21965152	-0.24972919	-0.27458236	0.47323012	0.23509872	-0.050996847	0.014577892	-0.19563606	0.09233806	0.14193626	-0.3075571	0.041866116	-0.2879678	-0.21229988	0.01895775	0.11166394	0.12372597	-0.16549778	0.026013698	0.16568936	-0.13682865	0.023111476	-0.22213429	-0.09099181	-0.24931324	-0.14577767	-0.008848997	0.2848851	-0.0795501	0.21458048	0.22470395	-0.14855404	0.3885794	-0.033020455	0.21033986
Gen_74	-0.29856592	-0.32554108	0.6708326	0.5949874	0.13321568	-0.020728927	0.054074395	-0.008864708	-0.12354061	-0.2116423	-0.24253474	-0.22490457	-0.114084825	-0.23664744	-0.26841888	0.026569381	0.20238279	-0.07497396	-0.08191515	-0.13271622	0.10165909	0.40807506	-0.17175807	-0.21387851	0.8146937	-0.18616956	0.5289388	-0.2744796	-0.24513847	-0.26421893	-0.24157242	0.10738676	-0.023972984	-0.2510633	-0.25669482	-0.21370311	0.110252276	0.29134828	0.43789014	-0.16942744	-0.21367764	-0.12723443	-0.09417707	-0.14267026	-0.12888904	0.6278713	-0.1276956	-0.22981106	0.043621298
Gen_7	-0.01252675	-0.012302297	-0.011821291	-0.011978313	-0.01131566	-0.012824615	-0.012438869	-0.012703625	-0.01074024	-0.012757213	-0.012655524	-0.013890027	-0.012830551	-0.012141689	-0.013233312	-0.012048281	-0.011865371	-0.012537829	-0.010429615	-0.010305534	-0.011122705	-0.011149712	-0.011097303	-0.0128149	-0.010616647	-0.012899229	-0.009885067	-0.012771811	-0.012134859	-0.011886456	-0.011492294	-0.009406295	-0.011991546	-0.012744652	-0.011357398	-0.013703027	-0.009329181	-0.014426651	-0.011286657	-0.011969683	-0.013330385	-0.012957697	-0.010280027	-0.0129793	-0.010952094	-0.012563057	-0.012942017	-0.013262815	-0.012164287
Gen_83	0.01601928	0.61336684	-0.1437223	-0.37600875	0.012444205	0.14527929	0.5309692	-0.43251112	-0.14847517	-0.004665588	-0.06576575	-0.28312096	-0.20583722	0.8099412	0.69841874	0.51199937	-0.20635752	-0.22453469	-0.37245712	-0.113725014	-0.20135762	-0.38782936	-0.062081642	-0.005682519	-0.22762686	0.12886815	-0.1441462	0.6887085	0.5868224	-0.12820242	-0.30406928	0.10952073	-0.123948805	-0.11505005	0.6606501	-0.29152462	0.12701792	-0.53466797	-0.18051465	0.74783987	-0.27756423	-0.16888265	-0.041320138	-0.27685425	0.011757679	-0.47587085	-0.27202526	0.5329308	-0.38007158
Gen_91	-0.21649031	-0.59310186	0.32737154	0.7053815	0.118966445	0.003063845	-0.66224927	0.4465615	-0.03073492	-0.1880933	-0.19383724	-0.26545998	-0.1271148	-0.6108347	-0.5743253	-0.6368365	0.5049388	0.18287864	0.15501183	0.18788555	0.09177504	0.6345466	-0.23697397	-0.18911017	0.12178059	-0.44790637	0.24574205	-0.57770354	-0.5842043	-0.23603658	0.10972516	-0.017087553	-0.04675717	0.00805485	-0.5551445	-0.25572178	-0.09908551	1.0730593	0.14076276	-0.6023851	-0.25057518	-0.088022165	-0.14061595	0.06758235	-0.04388708	0.77435684	0.19872797	-0.54773706	0.2117331
Gen_15	0.06582964	0.7020487	-0.19209184	-0.54395586	-0.1495643	-0.028907068	0.50383097	-0.5067299	-0.16025032	0.41859126	-0.14388622	-0.13338195	-0.22421171	0.6852464	0.8330102	0.49397776	-0.31886238	-0.28128615	-0.32303816	-0.13746451	-0.33727303	-0.47871676	-0.17164493	0.41684282	-0.23405229	0.78810257	-0.20909813	0.8298107	1.8529117	-0.044972748	-0.25001737	-0.093441166	-0.110932596	-0.017670618	0.6217429	-0.13366757	-0.08545467	-0.54914063	-0.32431966	0.6557405	-0.14985222	-0.005972365	-0.057650097	-0.19036901	-0.00675902	-0.63202673	-0.33439144	0.6251818	-0.2804178
Gen_23	0.13898166	0.53941774	-0.12791085	-0.18757044	-0.030271	-0.025501238	0.23570064	-0.21567239	-0.105107464	-0.19507399	0.019875806	-0.263298	0.077491894	0.5690534	0.46306232	0.20843151	0.08046898	-0.24011688	-0.19858067	0.018283224	0.13404043	-0.13064423	0.07224597	-0.18896475	-0.21376628	-0.22785304	-0.053469587	0.45846486	-0.25694397	0.1325854	-0.2374409	0.013156348	0.03776002	-0.31374973	0.38391244	-0.2890394	0.053576354	-0.35535076	-0.1601797	0.37623197	-0.27189702	-0.17376979	0.018873936	-0.20666198	-0.071108334	-0.28740624	-0.19441447	0.57467043	-0.36051613
Gen_31	-1.12E-04	-0.26511353	-0.16662681	-0.11411823	-0.058811814	-0.17983548	-0.28353804	0.60171986	0.27195874	0.5929884	0.006368418	-0.21193826	0.08154242	-0.14238268	-0.2785267	-0.2993378	-0.21591654	0.24208486	0.22920829	0.14349899	-0.044737216	-0.07621845	0.036633465	0.58983094	-0.14737858	-0.22331505	-0.19680187	-0.2782469	-0.11770323	-0.031258468	0.28676373	-0.044403583	0.036629964	0.17411974	-0.2847075	-0.19671118	-0.09421214	0.15077499	-0.14525415	-0.2319653	-0.21078295	0.16309442	0.010573484	0.32940137	0.067620195	-0.061533663	0.26273692	-0.20682433	0.36542815
Gen_40	0.036331784	-0.24704944	-0.20081769	-0.14209259	-0.19476089	-0.20091797	-0.10187368	-0.1734431	0.033372574	-0.11979932	0.6560408	1.1273882	0.059706837	-0.2370581	-0.21519208	-0.1145891	-0.16237463	-0.02358714	-0.08790731	-0.075220175	0.007247287	-0.0971857	0.13790166	-0.12328639	-0.14889207	0.5434016	-0.1912994	-0.20759657	-0.17776772	0.13894622	-0.013399957	-0.08398234	0.106190346	0.025192207	-0.22863683	1.0873888	-0.12719058	-0.19318709	-0.2883554	-0.26205274	1.0896559	9.32E-04	0.007420009	-0.08301735	-0.035548814	-0.10073733	-0.053089898	-0.14367741	3.96E-04
Gen_49	-0.22181854	-0.08339655	-0.16714059	-0.27953392	-0.023167491	-0.1239504	-0.103040375	-0.053559653	-0.006556234	0.11725722	0.12370595	0.4576235	0.005338418	-0.08625404	-0.10436947	-0.11176808	-0.35536394	0.18272088	0.08282266	-0.120073326	-0.049485825	-0.27956897	-0.119152844	0.1201421	-0.14862382	0.36808747	-0.23365073	-0.09774943	0.28518954	-0.09382867	-0.088496655	-0.16824421	-0.032332886	0.091004215	-0.09811881	0.4629723	-0.2458528	-0.104993545	-0.11208382	9.62E-04	0.44711205	0.17806683	-0.05693507	0.07380928	0.029795758	-0.20202357	0.18364613	-0.17289226	0.1327592
Gen_58	0.101317376	0.008012726	-0.17542179	-0.30404878	-0.12167687	-0.15478434	-0.07304427	-0.18009426	0.07927411	0.32989487	0.06443917	-0.06338152	0.051419213	-0.080897816	-0.060491543	-0.073368326	-0.1878217	0.08611139	-0.08626716	-0.10561858	-0.027961722	-0.26218274	0.12200893	0.32765862	-0.19787352	0.018383196	-0.20096336	-0.058496404	0.17492571	0.055747453	0.09466373	0.007833452	0.04158592	0.13934165	-0.09033409	-0.061786678	-0.04077448	-0.21226332	-0.25732833	-0.008631729	-0.058068503	0.9421671	0.10867515	0.053841583	0.26295546	-0.26271576	0.088568956	-0.14084074	-0.0159667
Gen_67	0.016860805	0.8490334	-0.23207025	-0.41756952	-0.21563579	0.09914067	0.5572576	-0.42575347	-0.11147876	-0.08252757	-0.24092822	-0.21892953	-0.04358005	0.6191718	0.8590522	0.55030495	-0.15741204	-0.2756531	-0.289303	-0.22719081	-0.2496185	-0.3991117	-0.008408903	-0.0832464	-0.32572922	0.27326605	-0.18640459	0.8615351	0.6430838	0.09026206	-0.2707651	-0.10075756	-0.11482915	-0.12136454	0.8241343	-0.22467436	0.001145636	-0.5344946	-0.19509041	0.67192864	-0.22216366	-0.13714848	-0.065289006	-0.29423895	-0.1124801	-0.5327609	-0.37821802	0.6669684	-0.39184734
Gen_75	-0.03455418	0.63846487	-0.2815235	-0.5448662	-0.030251335	0.21859083	0.52875453	-0.46576655	-0.07192296	0.010433828	-0.04505762	-0.2185883	-0.11862552	0.6048349	0.69083935	0.5768462	-0.29326224	-0.23788431	-0.30255923	-0.241528	-0.28223637	-0.486596	-0.101921365	0.011053465	-0.21796292	0.19176464	-0.21178602	0.69081306	0.67769235	-0.037582632	-0.24734026	-0.12645319	-0.25896135	-0.13269843	0.7351813	-0.22472663	-0.09296434	-0.4430669	-0.20037343	1.092568	-0.22254215	-0.11476557	-0.09937889	-0.24175839	-0.12019078	-0.52814746	-0.31593388	0.4896773	-0.3818691
Gen_8	-7.47E-04	0.009737983	-0.007636883	-0.009442188	-0.005008124	-6.75E-04	0.005880791	-0.007493689	-0.002216956	-0.00527196	-0.009911556	-0.004778092	-0.003321451	0.004509408	0.010050022	0.00715516	-0.008376332	-0.007537309	-0.006481775	-0.006650118	-0.00811351	-0.008120622	-0.005718375	-0.005893411	-0.00249746	-4.44E-04	-0.003402103	0.009100802	0.00444385	-0.002998771	-0.004121608	-0.005897771	-8.25E-04	-0.004203252	0.0238478	-0.005192393	-0.004523762	-0.009084312	-0.005425045	0.007520535	-0.005003598	-0.00426231	-0.0025197	-0.003211822	-0.005095391	-0.009966622	-0.008927581	0.005218283	-0.008296914
Gen_84	-0.031212453	0.6074223	-0.3284168	-0.512505	-0.11786969	0.08812345	0.44064847	-0.4289455	-0.011761772	0.015238741	-0.09317043	-0.16030757	-0.05351661	0.5316041	0.6476037	0.43192065	-0.29862905	-0.20984218	-0.2569592	-0.2798863	-0.26460978	-0.48579568	-0.05754057	0.015928863	-0.27600354	0.18608339	-0.22544403	0.64520925	0.5920956	-0.00490718	-0.21368954	-0.15711106	-0.23408958	-0.12709153	0.78541464	-0.1667602	-0.1696088	-0.37405622	-0.18410708	0.850169	-0.16840702	-0.07435721	-0.100670494	-0.19037613	-0.13952813	-0.48425442	-0.26977566	0.5797967	-0.31773567
Gen_92	-0.24270768	-0.2047674	0.4286575	0.38661304	0.07320446	0.06389373	-0.04078404	-0.016908826	-0.16648163	-0.19868723	-0.2702668	-0.27837268	-0.027185466	-0.3232147	-0.21381576	-0.008787107	0.31953952	-0.1098091	-0.09394708	-0.091729805	-0.06752988	0.32629186	-0.26581794	-0.20114017	0.48180246	-0.2771089	0.48062566	-0.22722797	-0.32587233	-0.29886162	-0.13231969	-0.08796704	-0.27143025	-0.0676771	-0.14778891	-0.26899815	-0.073213704	0.1279401	1.4777304	-0.1629795	-0.2672191	-0.27673993	-0.097385846	-0.18853754	-0.33540148	0.34353948	-0.14191307	-0.30962065	-0.19802645
Gen_16	0.4074235	-0.010471994	-0.2774388	-0.21270993	-0.22652154	-0.10953795	-0.075071216	-0.23756959	0.12012147	-0.07536399	0.10158452	0.051764317	0.32734475	-0.06545159	0.022608848	-0.1016566	-0.003367721	-0.026681222	-0.106111765	-0.01676271	-0.004428718	-0.20823537	0.40725	-0.07486354	-0.26282376	-0.003327135	-0.15715018	0.027463473	-0.056044467	1.97528	-0.0381566	-0.16328785	0.06855435	0.013017873	0.044763602	0.020425899	-0.064639345	-0.27305192	-0.295153	-0.015003703	0.046347294	-0.012179822	0.08296776	-0.08108046	-0.091466844	-0.19011265	-0.164171	0.19482714	-0.14674333
Gen_24	2.0120914	0.07411482	-0.111956224	-0.09947764	-0.17111866	-0.13631788	-0.1558965	-0.22606176	0.049115993	0.031481646	0.048812255	-0.021304745	0.10606253	0.02463122	0.027631143	-0.1518107	0.10428922	0.011834075	-0.13170962	0.13637954	0.023053218	-0.07633719	0.22961624	0.038566306	-0.24560839	-0.059058912	-0.091540255	0.026128344	0.041644912	0.4222236	0.040404823	-0.03746295	-0.007258235	0.015070932	0.007635478	-0.030973336	-0.0425542	-0.2811136	-0.24701725	-0.112085834	-0.038948495	2.67E-04	0.14261489	-0.003178653	0.1435539	-0.17146893	-0.12340266	0.06454586	-0.09387291
Gen_32	-0.1234222	-0.16502917	0.14024392	0.23171	0.14570445	0.12100581	-0.42335245	0.20016782	-0.10446748	0.003250791	-0.13443007	-0.29178056	-0.09793824	-0.3673049	-0.18960026	-0.418424	0.24928646	0.019366486	0.022626858	0.18438506	0.18361042	0.33329245	-0.15804982	2.83E-04	-0.05949431	-0.16951248	0.10250935	-0.19785565	-0.23069893	-0.21393195	-0.036921684	0.005992654	0.094343334	-0.15017936	-0.31516963	-0.28581136	-0.05332625	0.43064442	-5.19E-04	-0.320813	-0.2862735	0.28858617	0.03365757	-0.028247705	0.15160237	0.15339346	0.20680675	-0.2502436	0.13552305
Gen_41	-0.116658136	0.4253963	-0.15757635	-0.6313186	0.11783791	0.5325757	1.3467646	-0.48806527	-0.10477792	5.02E-04	-0.15350966	-0.09820506	-0.070044264	0.60953397	0.4926464	1.3282825	-0.36847872	-0.37600717	-0.3387583	-0.28560078	-0.33884892	-0.58993787	-0.08544626	-7.05E-04	0.035056863	0.21182676	-0.05996835	0.5087854	0.5690667	0.017849125	-0.36279362	-0.025288112	-0.09617921	-0.18816224	0.54332334	-0.1127289	0.08292502	-0.62948376	-0.10108763	0.7223554	-0.08900232	-0.16127706	-0.08760759	-0.3487472	-0.18182153	-0.62238497	-0.42321575	0.5558238	-0.45050126
Gen_50	-0.14605872	-0.3736064	-0.17649934	0.016960563	-0.122266725	-0.16184078	-0.33967686	0.72109336	0.15820155	-0.03280911	-0.05269721	-0.092350505	-0.026051285	-0.3614205	-0.3627093	-0.35230637	-0.2410855	0.30890855	1.7409822	-0.025059586	0.109432586	0.079313315	0.07779453	-0.029382337	-0.22309324	-0.24165519	-0.2578849	-0.3553577	-0.30016732	-0.10446821	0.826376	-0.18223602	-0.023898497	0.35842726	-0.23721083	-0.109948166	-0.17571263	0.16072223	-0.09391753	-0.34589913	-0.07845303	0.11359528	-0.12774646	0.7016582	4.40E-04	0.09100486	0.39771694	-0.2982522	0.5352812
Gen_59	-0.18423106	0.5597042	-0.13416794	-0.5962049	0.19024093	0.5381825	1.5260658	-0.49491695	-0.1496504	-0.023456013	-0.10912922	-0.13393095	-0.100772865	0.67486477	0.3273895	1.4829537	-0.34043688	-0.4003953	-0.3638781	-0.28513658	-0.219395	-0.5516538	-0.017167509	-0.026369594	0.078705736	0.15387395	-2.25E-04	0.3440163	0.5191559	-0.09491542	-0.3954865	0.060304753	-0.077787764	-0.28570858	0.45791307	-0.14699161	0.1349378	-0.61390024	-0.056707095	0.7169027	-0.11863173	-0.19844472	-0.06395526	-0.37758183	-0.07479035	-0.58556426	-0.43348145	0.57001036	-0.49951938
Gen_68	-0.085894376	-0.32591426	0.4661395	0.9377871	0.0980059	0.006589531	-0.58605313	0.16769657	-0.19148809	-0.27489606	-0.15224001	-0.2614081	-0.07987075	-0.45562795	-0.33801308	-0.54280835	0.99225307	-0.013702653	0.06086744	0.078163706	0.16594861	0.9315736	-0.15892746	-0.27003324	0.24567305	-0.31632423	0.5459147	-0.34675622	-0.4934824	-0.17517437	-0.06427968	0.041450426	0.037413172	-0.13132171	-0.45361954	-0.2552186	0.005428582	0.6177832	0.27490732	-0.5090471	-0.26033255	-0.1800897	0.01714304	-0.117890395	0.042468112	0.7758007	0.002780145	-0.46049678	0.072272815
Gen_76	-0.23898344	-0.19915245	0.4277901	0.39126334	0.07244166	0.06755781	-0.03419367	-0.016902715	-0.17364512	-0.20901264	-0.2599543	-0.28211382	-0.017645188	-0.32174546	-0.21677339	-0.006660588	0.32195252	-0.11365136	-0.09726893	-0.08624419	-0.06508839	0.32886726	-0.25911295	-0.20927085	0.48020354	-0.2808095	0.47979614	-0.22917445	-0.33102468	-0.29828277	-0.13109426	-0.08531585	-0.27434596	-0.067427106	-0.14266172	-0.2720077	-0.06695694	0.12473867	1.4812217	-0.16272403	-0.27001497	-0.27984384	-0.09938111	-0.19637237	-0.33807394	0.34131345	-0.14551671	-0.30449343	-0.20500201
Gen_43	-0.15123929	0.00795422	0.037559453	-0.14428228	0.69266427	1.7329258	0.5347774	-0.0456552	-0.1683786	-0.16820286	-0.23930153	-0.21969916	-0.14534992	0.10722825	-0.071599655	0.5714077	0.067591175	-0.32035992	-0.16288766	0.004152571	-0.14346957	-0.07924695	-0.13782917	-0.17672527	0.08582703	-0.20229997	0.11858469	-0.06326411	-0.033709418	-0.1099855	-0.16935723	0.09717709	-0.23854679	-0.091790244	0.08613202	-0.21934749	0.184003	0.13604148	0.07624608	0.16127957	-0.20391221	-0.18742181	-0.014646253	-0.32611448	-0.014973773	-0.11340123	-0.032260153	0.029721739	-0.3112097
Gen_55	0.111318376	0.008012726	-0.17542179	-0.30404878	-0.12167687	-0.15478434	-0.07304427	-0.18009426	0.07927411	0.32989487	0.06443917	-0.06338152	0.051419213	-0.080897816	-0.060491543	-0.073368326	-0.1878217	0.08611139	-0.08626716	-0.10561858	-0.027961722	-0.26218274	0.12200893	0.32765862	-0.19787352	0.018383196	-0.20096336	-0.058496404	0.17492571	0.055747453	0.09466373	0.007833452	0.04158592	0.13934165	-0.09033409	-0.061786678	-0.04077448	-0.21226332	-0.25732833	-0.008631729	-0.058068503	0.9421671	0.10867515	0.053841583	0.26295546	-0.26271576	0.088568956	-0.14084074	-0.0159667
Gen_99	-0.14964693	-0.19879293	0.4255075	0.38486242	0.06981067	0.075720906	-0.02749377	-0.020688796	-0.17524038	-0.2028987	-0.261366	-0.27892622	-0.019056838	-0.319435	-0.21452713	0.001089115	0.32035723	-0.11729179	-0.10154274	-0.09424008	-0.06699172	0.32288808	-0.26174396	-0.20364465	0.48450506	-0.27518332	0.48653635	-0.2269282	-0.32560825	-0.29719552	-0.13731897	-0.09233633	-0.2743427	-0.07023775	-0.13523021	-0.26930767	-0.07227425	0.12064453	1.4869535	-0.16022082	-0.26752877	-0.27826893	-0.09785332	-0.19875947	-0.34040076	0.33673158	-0.15034078	-0.30071986	-0.20540808
Gen_63	-0.077161236	-0.26375344	-0.3908599	-0.29250562	-0.24964948	-0.21679379	-0.14672755	-0.10239619	0.008104872	-0.17778441	0.28175688	1.8446262	-0.092771076	-0.24520002	-0.15262432	-0.17398731	-0.37679422	-0.04407395	-0.12085999	-0.12627387	-0.042801872	-0.2879162	0.023549054	-0.17435764	-0.20955952	0.9348703	-0.30531636	-0.14259018	-0.13763511	0.027055703	0.017483544	-0.17659976	0.019997159	0.06266014	-0.17779145	1.8814098	-0.18644984	-0.25844625	-0.25709918	-0.20683052	1.8446584	0.021384967	-0.0530681	0.01957301	-0.06402626	-0.24037388	-0.06987647	-0.13474898	-0.06827712
Gen_100	-0.19726437	-0.15766397	0.16272861	-0.06915641	1.574045	0.69266427	0.19463937	-0.07484972	-0.19586599	-0.037424773	-0.08657597	-0.24979393	-0.1059361	-0.07047722	-0.18174736	0.20590815	0.023765042	-0.25862315	-0.11790537	0.075916424	0.032397125	-0.09318936	-0.18872717	-0.04158475	0.21587339	-0.2496851	0.18961683	-0.17634657	-0.14895631	-0.2303664	-0.13953736	0.82955873	-0.04776998	-0.19243571	-0.12125122	-0.24576075	0.5188195	0.18658936	0.072200656	-0.06739258	-0.24618812	-0.113664664	0.22611281	-0.18817094	0.12555854	-0.002375881	-0.001979361	-0.19386245	-0.13604924
Gen_33	0.15898166	0.53941774	-0.12791085	-0.18757044	-0.030271	-0.025501238	0.23570064	-0.21567239	-0.105107464	-0.19507399	0.019875806	-0.263298	0.077491894	0.5690534	0.46306232	0.20843151	0.08046898	-0.24011688	-0.19858067	0.018283224	0.13404043	-0.13064423	0.07224597	-0.18896475	-0.21376628	-0.22785304	-0.053469587	0.45846486	-0.25694397	0.1325854	-0.2374409	0.013156348	0.03776002	-0.31374973	0.38391244	-0.2890394	0.053576354	-0.35535076	-0.1601797	0.37623197	-0.27189702	-0.17376979	0.018873936	-0.20666198	-0.071108334	-0.28740624	-0.19441447	0.57467043	-0.36051613
[truncated: 51 more columns]
