# Supplementary material for: Genome-wide association mapping of bruchid resistance loci in soybean
Source: PLoS One. 2025 Jan 10;20(1):e0292481. doi: 10.1371/journal.pone.0292481 (PMC11723639; doi:10.1371/journal.pone.0292481)
Supplement: S4 Table — (XLSX) [file pone.0292481.s004.xlsx]

## Sheet: Correlations among traits
			PWL	Eggs	PBE	DSI	MDP
		PWL	-
		Eggs	0.6458**	-
		PBE	0.7316**	0.875**	-
		DSI	0.5474**	0.7711**	0.8659**	-
		MDP	0.0551*	0.2024**	0.1741**	0.41**	-
