# Supplementary material for: Genome-wide association mapping of bruchid resistance loci in soybean
Source: PLoS One. 2025 Jan 10;20(1):e0292481. doi: 10.1371/journal.pone.0292481 (PMC11723639; doi:10.1371/journal.pone.0292481)
Supplement: S5 Table — (XLSX) [file pone.0292481.s005.xlsx]

## Sheet: Sheet1
Trait name	Method	RS#-SNP	Chromosome	Marker position (bp)	QTN effect	LOD score	'-log10(P)'	r2 (%)	MAF
PWL	mrMLM	14971060|F|0NA25:C>TNA25:C>T	7	2312825	3.4995	4.243	5.0063	25.8378	0.4389
PWL	FASTmrEMMA	22914864|F|0NA20:T>ANA20:T>A	16	14698598	7.4002	4.0859	4.8417	19.5078	0.1739
PWL	pLARmEB	22914864|F|0NA20:T>ANA20:T>A	16	14698598	3.6906	4.1122	4.8693	16.2244	0.1739
PWL	ISIS EM-BLASSO	22914864|F|0NA20:T>ANA20:T>A	16	14698598	4.3707	4.1122	4.8693	25.1413	0.1739
PWL	pLARmEB	14976250|F|0NA65:T>GNA65:T>G	16	30393629	-0.0001	3.5023	4.2277	3.2169e-08	0.4076
PWL	ISIS EM-BLASSO	14976250|F|0NA65:T>GNA65:T>G	16	30393629	-2.3141	3.5023	4.2277	11.8927	0.4076
PWL	mrMLM	14972895|F|0NA51:A>GNA51:A>G	18	54931863	2.8772	3.6637	4.3979	11.6466	0.1889
NEL	FASTmrEMMA	22916615|F|0NA36:A>GNA36:A>G	1	2747130	85.1562	4.1082	4.865	14.5872	0.0707
NEL	pLARmEB	22916615|F|0NA36:A>GNA36:A>G	1	2747130	42.1899	4.1082	4.8651	10.0164	0.0707
PBE	FASTmrEMMA	22916615|F|0NA36:A>GNA36:A>G	1	2747130	47.9168	3.6794	4.4145	10.4641	0.0707
PBE	ISIS EM-BLASSO	22916615|F|0NA36:A>GNA36:A>G	1	2747130	23.6492	3.6794	4.4145	9.8751	0.0707
PBE	pLARmEB	14975721|F|0NA11:A>GNA11:A>G	16	27267774	17.6184	4.4654	5.2389	10.0982	0.2283
PBE	FASTmrEMMA	14976250|F|0NA65:T>GNA65:T>G	16	30393629	-29.6348	4.2476	5.0111	15.1816	0.4076
PBE	pLARmEB	14976250|F|0NA65:T>GNA65:T>G	16	30393629	-20.4235	7.3113	8.1848	21.8395	0.4076
PBE	ISIS EM-BLASSO	14976250|F|0NA65:T>GNA65:T>G	16	30393629	-14.9328	4.2476	5.0111	15.6575	0.4076
MDP	mrMLM	14981757|F|0NA20:C>TNA20:C>T	15	9502104	-1.5877	3.4869	4.2114	10.4855	0.3333
MDP	ISIS EM-BLASSO	14978590|F|0NA7:A>TNA7:A>T	18	55103397	-1.9444	3.0341	3.7315	8.7492	0.1413
DSI	FASTmrMLM	22915136|F|0NA38:A>TNA38:A>T	16	719071	0.0003	3.091	3.792	2.6992e-06	0.1902
DSI	mrMLM	14981838|F|0NA6:G>CNA6:G>C	15	3067634	0.9582	4.1483	4.9071	19.702	0.3167
DSI	FASTmrMLM	14973454|F|0NA27:G>ANA27:G>A	13	3655676	-0.0003	3.4329	4.1544	2.075e-06	0.1576
DSI	mrMLM	14978774|F|0NA44:C>TNA44:C>T	13	20501019	-1.1314	3.3932	4.1124	28.4305	0.1722
DSI	mrMLM	22916222|F|0NA30:C>TNA30:C>T	16	29157714	0.8024	4.6506	5.4322	14.5182	0.3333
DSI	FASTmrMLM	14976250|F|0NA65:T>GNA65:T>G	16	30393629	-0.7096	7.3247	8.1985	21.4409	0.4076
DSI	FASTmrEMMA	14976250|F|0NA65:T>GNA65:T>G	16	30393629	-1.4138	3.5839	4.3138	20.9526	0.4076
DSI	pLARmEB	14976250|F|0NA65:T>GNA65:T>G	16	30393629	-0.7096	5.5482	6.3653	19.4655	0.4076
DSI	ISIS EM-BLASSO	14976250|F|0NA65:T>GNA65:T>G	16	30393629	-0.7093	4.6236	5.404	21.4237	0.4076
